# Supplementary material for: Smartphone-Assisted Plasmonic Nanosensor for Visual and Specific Sensing of Toxic Cyanide Ions by β−Cyclodextrin Templated Gold-Rich/Silver Bimetallic Alloy Nanoparticles
Source: Materials (Basel). 2025 Apr 2;18(7):1604. doi: 10.3390/ma18071604 (PMC11990465; doi:10.3390/ma18071604)
Supplement: Supplementary file 1 [file materials-18-01604-s001.zip]

Archive with 1 entries (1 files):
- materials-3535897-supplementary.pdf
